# Supplementary material for: Laser-Scribed Graphene on PDMS for Flexible Wearable Sweat Biosensors with Multiplexed Sensing Capability
Source: Biosensors (Basel). 2026 May 11;16(5):277. doi: 10.3390/bios16050277 (PMC13204617; doi:10.3390/bios16050277)
Supplement: Supplementary file 1 [file biosensors-16-00277-s001.zip]

Archive with 1 entries (1 files):
- biosensors-4262393-supplementary.pdf
